# Supplementary material for: Stability of Human Telomeric G-Quadruplexes Complexed with Photosensitive Ligands and Irradiated with Visible Light
Source: Int J Mol Sci. 2023 May 22;24(10):9090. doi: 10.3390/ijms24109090 (PMC10218862; doi:10.3390/ijms24109090)
Supplement: Supplementary file 1 [file ijms-24-09090-s001.zip]

Archive with 1 entries (1 files):
- ijms-2394457-supplementary.pdf
